# Supplementary material for: Stability of dissolved and soluble Fe(II) in shelf sediment pore waters and release to an oxic water column
Source: Biogeochemistry. 2017 Feb 27;135(1):49–67. doi: 10.1007/s10533-017-0309-x (PMC6961528; doi:10.1007/s10533-017-0309-x)
Supplement: Supplementary file 2 — Supplementary material 2 (XLSX 14 kb) [file 10533_2017_309_MOESM2_ESM.xlsx]

## Sheet: Table S2
			Table S2:	Concentrations of Fe and Mn in leachable sediment phases (displayed in Figure 3), and total carbon (total C),
				particulate organic carbon (POC) and particulate organic nitrogen (PON) contents (displayed in Figure S1) in
				shelf sediments in the Celtic Sea at Site A during late spring and late summer.
			Depth	Feasc	FeH-HCl	Mnasc	MnH-HCl	Total C	POC	PON
			cm	µg/g	µg/g	µg/g	µg/g	% w/w	% w/w	% w/w
			Late spring (cruise DY030)
			0-0.5	521.183	351.344	35.3672	110.688	5.486	1.286	0.1425
				513.448	320.715	36.4978	107.268
				498.421	339.922	34.9178	111.498
			0.5-1	405.659	401.773	29.0269	115.477	5.7185	1.457	0.157
			1-1.5	368.063		19.0574		5.554	1.3365	0.139
			1.5-2	255.292		10.7664		5.487	1.2135	0.1355
			2-3	119.639		6.53816		5.604	1.127	0.136
			3-4	355.611		12.104		5.5115	1.223	0.1405
			4-5	405.029		11.262		5.661	1.369	0.146
			5-6	397.356		11.5538		5.7715	1.415	0.16
			6-8	391.879		11.0271		5.5935	1.277	0.146
			8-10	320.818		7.98875		5.4275	1.042	0.12
			10-12	316.737		7.99314		5.4825	0.976	0.104
			12-14	190.103		4.81482		5.5025	0.9805	0.108
			Late summer (cruise DY034)
			0-0.5	398.011	282.504	33.5757	116.012	5.5675	1.23	0.1385
				242.916	300.252	24.5517	116.898
				273.828	301.244	27.1993	108.773
			0.5-1	456.799	393.148	25.2022	99.4371	5.5675	1.332	0.1375
			1-1.5	397.224		12.4627		5.5255	1.215	0.136
			1.5-2	207.747		5.79484		5.6145	1.2135	0.132
			2-3	208.234		5.55711		5.5505	1.1345	0.1235
			3-4	270.763		5.55721		5.409	1.0865	0.121
			4-5	158.3		4.27894		5.727	1.104	0.127
			5-6	122.138		4.25803		5.6245	1.0375	0.1245
			6-8	212.825		5.76813		5.5715	1.0065	0.116
			8-10	269.628		6.93355		5.487	1.0835	0.118
			10-12	168.867		6.37584		5.4945	1.0785	0.122
			12-14	151.76		6.52835
