# Supplementary material for: Stability of dissolved and soluble Fe(II) in shelf sediment pore waters and release to an oxic water column
Source: Biogeochemistry. 2017 Feb 27;135(1):49–67. doi: 10.1007/s10533-017-0309-x (PMC6961528; doi:10.1007/s10533-017-0309-x)
Supplement: Supplementary file 3 — Supplementary material 3 (XLSX 17 kb) [file 10533_2017_309_MOESM3_ESM.xlsx]

## Sheet: Table S3
		Table S3:	Parameters in porewaters sampled from shelf sediments in the Celtic Sea at site A during late spring and late summer, presented in Figure 3.
		Depth	NO3-	NH4+	dMn	sMn	sFe(II)	sFe	dFe(II)	dFe	δ56dFe	2 SD
		cm	µmol L-1	µmol L-1	µmol L-1	µmol L-1	µmol L-1	µmol L-1	µmol L-1	µmol L-1	‰	‰
		Late spring (cruise DY030)
		Core E, event 119
		0.5	1.9646	31.5722	33.5216	32.6287	12.9852	14.7014	13.3649	14.7849	-2.44752	0.04
		1.5	0.924	46.3903	35.8499	34.6677	42.5246	46.9441	43.5118	48.1136	-2.93358	0.04
		2.5	0.571685	68.0305	29.5288	28.4973	111.551	122.873	112.766	124.293	-1.79069	0.05
		3.5	0.108867	76.9376	26.6936	25.6812	147.559	146.569	151.518	150.589	-1.55093	0.05
		5.5	0.232199	101.028	23.1544	22.2528	166.137	162.148	170.401	168.68	-1.37111	0.05
		7.5	0.0851004	116.735	20.6579	19.9076	123.803	122.113	122.738	126.301	-0.91566	0.05
		9.5	0.283668	121.663	16.853	16.3762	91.3679	88.6116	93.1952	92.9668	-0.610157	0.04
		11.5	0.243638	130.268	15.0581	14.6029	78.4241	76.7186	83.1448	82.9163	-0.804594	0.04
		Core H, event 119
		0.5	2.08344	16.3221	22.2347	-	4.17652	4.53849	4.55621	5.34595	-	-
		1.5	-	-	24.1548	-	58.7751	65.0702	60.066	66.1561	-	-
		2.5	-	-	18.6845	-	102.439	112.014	102.211	114.854	-	-
		3.5	0.786724	54.448	24.4911	-	55.2776	53.77	56.1912	54.775	-	-
		5.5	-	-	19.043	-	109.337	107.037	112.078	113.068	-	-
		7.5	0.5181	90.2979	18.9459	-	130.351	129.986	133.397	133.504	-	-
		9.5	0.948668	114.727	22.9198	-	129.895	128.311	133.549	133.504	-	-
		11.5	0.5544	134.139	23.7895	-	112.992	116.753	118.474	114.91	-	-
		Core C, event 119
		0.5	1.24928	9.43432	26.9377	-	7.28993	8.10246	7.59368	8.43658	-	-
		1.5	0.7089	30.2022	32.1674	-	0.384807	0.405485	0.410596	0.43316	-	-
		2.5	0.49261	23.987	24.4007	-	16.858	18.4602	18.4526	20.465	-	-
		3.5	0.7161	29.3223	32.9612	-	19.035	19.2634	19.7964	19.7659	-	-
		5.5	0.5841	23.5642	9.0501	-	32.5879	32.8315	35.0243	33.5016	-	-
		7.5	0.693	45.4461	25.2527	-	64.5666	64.658	66.394	65.8305	-	-
		9.5	-	-	19.3754	-	128.676	127.976	132.027	130.991	-	-
		11.5	0.148734	126.796	18.9865	-	137.509	137.356	140.097	138.026	-	-
		Late summer (cruise DY034)
		Core F, event 71
		0.5	6.90469	14.559	10.6139	-	-	-	0.337412	0.358283	-3.05078	0.04
		1.7	2.42406	19.3529	31.9596	-	-	-	55.7885	62.8441	-2.2899	0.04
		2.5	1.84719	33.3009	12.0482	-	-	-	76.299	84.257	-1.83359	0.04
		3.7	1.33733	42.0635	10.7712	-	-	-	88.524	90.4972	-1.6778	0.04
		5.7	0.845513	51.024	7.49911	-	-	-	97.105	98.6563	-1.038	0.04
		7.7	0.957979	58.0915	8.2214	-	-	-	90.9965	91.6171	-1.00905	0.04
		9.7	1.42776	68.8781	9.64986	-	-	-	87.7968	89.0573	-0.902854	0.04
		11.7	0.906372	93.8019	12.831	-	-	-	81.3975	81.0582	-0.740875	0.04
		Core A, event 71
		0.5	2.87193	20.2351	39.8287	-	-	-	1.17137	1.19384	-	-
		1.5	1.3041	32.0359	43.2888	-	-	-	9.47211	10.9116	-	-
		2.5	0.353631	53.8752	23.8731	-	-	-	100.389	111.741	-	-
		3.5	0.78986	53.0832	26.5956	-	-	-	77.8545	76.9447	-	-
		5.5	0.783334	63.6047	26.137	-	-	-	107.236	108.608	-	-
		7.5	0.906688	74.4046	25.4374	-	-	-	118.124	119.437	-	-
		9.5	1.14824	73.6488	13.2817	-	-	-	107.833	108.444	-	-
		11.5	2.6751	80.4304	11.7328	-	-	-	60.4043	60.5386	-	-
		Core G, event 71
		0.45	2.5212	10.6766	14.3114	-	-	-	1.2347	1.33673	-	-
		1.45	3.3176	17.4196	23.3068	-	-	-	15.0659	17.639	-	-
		2.45	1.2309	29.9915	10.1472	-	-	-	69.9594	76.7912	-	-
		3.45	1.0274	37.5881	8.09429	-	-	-	114.843	115.991	-	-
		5.45	1.4718	37.5034	6.2217	-	-	-	88.1456	90.5618	-	-
		7.45	0.3795	48.4484	7.02291	-	-	-	66.9668	67.7573	-	-
		9.45	0.9207	62.9156	8.99105	-	-	-	93.0674	94.1711	-	-
		11.45	0.3322	71.258	9.4803	-	-	-	87.6982	90.0696	-	-
