# Supplementary material for: Stability of dissolved and soluble Fe(II) in shelf sediment pore waters and release to an oxic water column
Source: Biogeochemistry. 2017 Feb 27;135(1):49–67. doi: 10.1007/s10533-017-0309-x (PMC6961528; doi:10.1007/s10533-017-0309-x)
Supplement: Supplementary file 4 — Supplementary material 4 (XLSX 12 kb) [file 10533_2017_309_MOESM4_ESM.xlsx]

## Sheet: Table S4
	Table S4:	Parameters in Core Top Water (bottom water collected on top of sediment cores)
		and bottom water collected with the titanium rosette in the Celtic Sea at Site A, presented in Figure 3.
		Event	NO3-	NH4+	dFe(II)	dFe	δ56dFe	2 SD
			µmol L-1	µmol L-2	nmol L-3	nmol L-4	‰	‰
	Late spring (cruise DY030)
	BW, 12 m asf	84	7.99733	0.3002		5.44b	-0.219397	0.0369873
	CTW, Core E	119	-	-	-	18.27b	-1.0232	0.04
	CTW, Core H	119	7.9573	1.1878	14.6a	19.9a	-	-
	CTW, Core C	119	8.4742	0.9936	14.2a	21.5a	-	-
	Late summer (cruise DY034)
	BW, 4 m asf	3	8.41217	0.38625		10.07b	-0.262399	0.04
	CTW, Core F	71	8.1969	1.0607	-	13.79b	-0.112458	0.04
	CTW, Core A	71	7.8705	0.4409	-	-	-	-
	CTW, Core G	71	8.0782	0.3792	-	-	-	-
	dFe measurements in bottom waters made by isotope dilution during isotopic measurement
	BW = bottom water
	CTW = core top water
	asf = above seafloor
	ameasurements from separate cores (ferrozine technique)
	bconcentrations determined by isotope dilution on MC-ICPMS
