# Supplementary material for: Stability of dissolved and soluble Fe(II) in shelf sediment pore waters and release to an oxic water column
Source: Biogeochemistry. 2017 Feb 27;135(1):49–67. doi: 10.1007/s10533-017-0309-x (PMC6961528; doi:10.1007/s10533-017-0309-x)
Supplement: Supplementary file 5 — Supplementary material 5 (XLSX 10 kb) [file 10533_2017_309_MOESM5_ESM.xlsx]

## Sheet: Table S5
			Table S5:	Water column dFe(II), sFe and dFe (sFe and dFe are from Birchill, personal communication)
				at site A in the Celtic Sea in July 2015 (cruise DY033),
				presented in Figure 6. Water depth was 106 m.
			Depth	dFe(II)	SD	dFe	sFe
			m	pmol L-1	pmol L-1	nmol L-1	nmol L-1
			21.291	<15	-	1.12253	0.255928
			31.471	<15	-	0.412729	0.177855
			51.314	71.3308	32.1283	4.1268	1.02396
			80.879	-	-	2.93802	0.956616
			93.232	231.378	2.90045	5.6159	-
			97.876	279.53	20.3298	6.50495	1.20296
